# Supplementary material for: Lysozyme–AuNPs Interactions: Determination of Binding Free Energy
Source: Nanomaterials (Basel). 2021 Aug 22;11(8):2139. doi: 10.3390/nano11082139 (PMC8400155; doi:10.3390/nano11082139)
Supplement: Supplementary file 1 [file nanomaterials-11-02139-s001.zip]

Archive with 1 entries (1 files):
- nanomaterials-1339913-supplementary.pdf
